# Supplementary material for: Antimicrobial Activity of Dihydroisocoumarin Isolated from Wadi Lajab Sediment-Derived Fungus Penicillium chrysogenum: In Vitro and In Silico Study
Source: Molecules. 2022 Jun 6;27(11):3630. doi: 10.3390/molecules27113630 (PMC9182410; doi:10.3390/molecules27113630)
Supplement: Supplementary file 1 [file molecules-27-03630-s001.zip]

Archive with 1 entries (1 files):
- molecules-1682360-supplementary.pdf
